# Supplementary material for: Optical Sensing Properties of New Innovative Materials: Interaction of Photoactive Copolymers with Fluorescent Nanoparticles to Create Light-Sensitive Hydrogel Films
Source: Gels. 2026 Feb 28;12(3):202. doi: 10.3390/gels12030202 (PMC13025336; doi:10.3390/gels12030202)
Supplement: Supplementary file 1 [file gels-12-00202-s001.zip]

Archive with 1 entries (1 files):
- gels-4069758-supplementary.pdf
